# Supplementary material for: Molecular insight into interactions between the Taf14, Yng1 and Sas3 subunits of the NuA3 complex
Source: Nat Commun. 2024 Jun 24;15:5335. doi: 10.1038/s41467-024-49730-y (PMC11196586; doi:10.1038/s41467-024-49730-y)
Supplement: Supplementary file 4 — Supplementary Data 1 [file 41467_2024_49730_MOESM4_ESM.xlsx]

## Sheet: Supplementary Data 1
All pathways enriched in list of genes with promoters co-occupied by Taf14 and Yng1
source	term_name	term_id	adjusted_p_value	negative_log10_of_adjusted_p_value	term_size	query_size	intersection_size	effective_domain_size	intersections
GO:MF	structural constituent of ribosome	GO:0003735	7.58E-17	16.1204	224	41	20	6539	YLR029C,YGL135W,YGL103W,YML063W,YHL033C,YNL067W,YER102W,YDR064W,YLR075W,YOR096W,YGR118W,YNL178W,YKL006W,YLR167W,YJR145C,YDR012W,YOR063W,YBR181C,YBL072C,YPL220W
GO:MF	structural molecule activity	GO:0005198	3.16E-12	11.5001	384	41	20	6539	YLR029C,YGL135W,YGL103W,YML063W,YHL033C,YNL067W,YER102W,YDR064W,YLR075W,YOR096W,YGR118W,YNL178W,YKL006W,YLR167W,YJR145C,YDR012W,YOR063W,YBR181C,YBL072C,YPL220W
GO:MF	melatonin binding	GO:1904408	6.80E-05	4.16762	10	41	4	6539	YBR118W,YPR080W,YKL060C,YJR009C
GO:MF	RNA binding	GO:0003723	7.24E-05	4.14001	608	41	16	6539	YLR029C,YGL135W,YGL103W,YHL033C,YNL067W,YDR064W,YLR075W,YNL178W,YKL006W,YJR145C,YDR012W,YBR119W,YOR063W,YLL024C,YDR381W,YPL220W
GO:MF	organic cyclic compound binding	GO:0097159	0.0080672	2.09328	1948	41	25	6539	YHR054C,YLR029C,YGL135W,YGL103W,YHL033C,YNL067W,YDR064W,YLR075W,YBR118W,YNL178W,YKL006W,YJR145C,YPR080W,YDR012W,YKL060C,YBR119W,YAL038W,YJR009C,YOR063W,YCR012W,YLL024C,YDR381W,YPL220W,YDR039C,YDR038C
GO:MF	cadmium ion binding	GO:0046870	0.0095902	2.01817	2	41	2	6539	YHR053C,YHR055C
GO:MF	nucleic acid binding	GO:0003676	0.0121768	1.91447	1226	41	19	6539	YHR054C,YLR029C,YGL135W,YGL103W,YHL033C,YNL067W,YDR064W,YLR075W,YBR118W,YNL178W,YKL006W,YJR145C,YPR080W,YDR012W,YBR119W,YOR063W,YLL024C,YDR381W,YPL220W
GO:MF	P-type sodium transporter activity	GO:0008554	0.0286562	1.54278	3	41	2	6539	YDR039C,YDR038C
GO:MF	P-type potassium transmembrane transporter activity	GO:0008556	0.0286562	1.54278	3	41	2	6539	YDR039C,YDR038C
GO:MF	ABC-type sodium transporter activity	GO:0140679	0.0286562	1.54278	3	41	2	6539	YDR039C,YDR038C
GO:MF	protein kinase binding	GO:0019901	0.0343985	1.46346	43	41	4	6539	YBR118W,YNL178W,YPR080W,YMR116C
GO:MF	kinase binding	GO:0019900	0.0376674	1.42403	44	41	4	6539	YBR118W,YNL178W,YPR080W,YMR116C
GO:BP	cytoplasmic translation	GO:0002181	1.47E-17	16.8332	197	41	20	6518	YLR029C,YGL135W,YGL103W,YML063W,YHL033C,YNL067W,YER102W,YDR064W,YLR075W,YOR096W,YNL178W,YKL006W,YLR167W,YJR145C,YDR012W,YOR063W,YBR181C,YBL072C,YMR116C,YPL220W
GO:BP	translation	GO:0006412	2.87E-13	12.5427	489	41	23	6518	YLR029C,YGL135W,YGL103W,YML063W,YHL033C,YNL067W,YER102W,YDR064W,YLR075W,YOR096W,YBR118W,YGR118W,YNL178W,YKL006W,YLR167W,YJR145C,YPR080W,YDR012W,YOR063W,YBR181C,YBL072C,YMR116C,YPL220W
GO:BP	peptide biosynthetic process	GO:0043043	3.59E-13	12.445	494	41	23	6518	YLR029C,YGL135W,YGL103W,YML063W,YHL033C,YNL067W,YER102W,YDR064W,YLR075W,YOR096W,YBR118W,YGR118W,YNL178W,YKL006W,YLR167W,YJR145C,YPR080W,YDR012W,YOR063W,YBR181C,YBL072C,YMR116C,YPL220W
GO:BP	peptide metabolic process	GO:0006518	1.92E-12	11.7176	533	41	23	6518	YLR029C,YGL135W,YGL103W,YML063W,YHL033C,YNL067W,YER102W,YDR064W,YLR075W,YOR096W,YBR118W,YGR118W,YNL178W,YKL006W,YLR167W,YJR145C,YPR080W,YDR012W,YOR063W,YBR181C,YBL072C,YMR116C,YPL220W
GO:BP	amide biosynthetic process	GO:0043604	2.88E-12	11.5405	543	41	23	6518	YLR029C,YGL135W,YGL103W,YML063W,YHL033C,YNL067W,YER102W,YDR064W,YLR075W,YOR096W,YBR118W,YGR118W,YNL178W,YKL006W,YLR167W,YJR145C,YPR080W,YDR012W,YOR063W,YBR181C,YBL072C,YMR116C,YPL220W
GO:BP	amide metabolic process	GO:0043603	4.65E-11	10.3323	617	41	23	6518	YLR029C,YGL135W,YGL103W,YML063W,YHL033C,YNL067W,YER102W,YDR064W,YLR075W,YOR096W,YBR118W,YGR118W,YNL178W,YKL006W,YLR167W,YJR145C,YPR080W,YDR012W,YOR063W,YBR181C,YBL072C,YMR116C,YPL220W
GO:BP	organonitrogen compound biosynthetic process	GO:1901566	2.31E-06	5.63707	1035	41	23	6518	YLR029C,YGL135W,YGL103W,YML063W,YHL033C,YNL067W,YER102W,YDR064W,YLR075W,YOR096W,YBR118W,YGR118W,YNL178W,YKL006W,YLR167W,YJR145C,YPR080W,YDR012W,YOR063W,YBR181C,YBL072C,YMR116C,YPL220W
GO:BP	cellular nitrogen compound biosynthetic process	GO:0044271	4.71E-06	5.32654	1521	41	27	6518	YLR162W-A,YHR054C,YLR029C,YGL135W,YGL103W,YML063W,YHL033C,YNL067W,YER102W,YDR064W,YLR075W,YOR096W,YBR118W,YGR118W,YNL178W,YKL006W,YLR167W,YJR145C,YPR080W,YDR012W,YOR063W,YLL024C,YBR181C,YDR381W,YBL072C,YMR116C,YPL220W
GO:BP	ribosome biogenesis	GO:0042254	8.33E-06	5.07953	418	41	15	6518	YGL135W,YML063W,YHL033C,YER102W,YDR064W,YLR075W,YOR096W,YGR118W,YNL178W,YKL006W,YLR167W,YOR063W,YBR181C,YBL072C,YPL220W
GO:BP	cellular nitrogen compound metabolic process	GO:0034641	2.36E-05	4.62755	2337	41	32	6518	YLR162W-A,YHR054C,YLR029C,YGL135W,YGL103W,YML063W,YHL033C,YNL067W,YER102W,YDR064W,YLR075W,YOR096W,YBR118W,YGR118W,YNL178W,YKL006W,YLR167W,YJR145C,YPR080W,YDR012W,YKL060C,YBR119W,YAL038W,YJR009C,YOR063W,YCR012W,YLL024C,YBR181C,YDR381W,YBL072C,YMR116C,YPL220W
GO:BP	rRNA processing	GO:0006364	8.86E-05	4.05277	295	41	12	6518	YGL135W,YML063W,YHL033C,YER102W,YDR064W,YOR096W,YGR118W,YLR167W,YOR063W,YBR181C,YBL072C,YPL220W
GO:BP	ribonucleoprotein complex biogenesis	GO:0022613	0.000119488	3.92268	510	41	15	6518	YGL135W,YML063W,YHL033C,YER102W,YDR064W,YLR075W,YOR096W,YGR118W,YNL178W,YKL006W,YLR167W,YOR063W,YBR181C,YBL072C,YPL220W
GO:BP	gene expression	GO:0010467	0.000187282	3.7275	1924	41	28	6518	YLR162W-A,YHR054C,YLR029C,YGL135W,YGL103W,YML063W,YHL033C,YNL067W,YER102W,YDR064W,YLR075W,YOR096W,YBR118W,YGR118W,YNL178W,YKL006W,YLR167W,YJR145C,YPR080W,YDR012W,YBR119W,YOR063W,YLL024C,YBR181C,YDR381W,YBL072C,YMR116C,YPL220W
GO:BP	protein metabolic process	GO:0019538	0.000422494	3.37418	1472	41	24	6518	YLR029C,YGL135W,YGL103W,YML063W,YHL033C,YNL067W,YER102W,YDR064W,YLR075W,YOR096W,YBR118W,YGR118W,YNL178W,YKL006W,YLR167W,YJR145C,YPR080W,YDR012W,YOR063W,YLL024C,YBR181C,YBL072C,YMR116C,YPL220W
GO:BP	organonitrogen compound metabolic process	GO:1901564	0.000697334	3.15656	2038	41	28	6518	YLR029C,YGL135W,YGL103W,YML063W,YHL033C,YNL067W,YER102W,YDR064W,YLR075W,YOR096W,YBR118W,YGR118W,YNL178W,YKL006W,YLR167W,YJR145C,YPR080W,YDR012W,YKL060C,YAL038W,YJR009C,YOR063W,YCR012W,YLL024C,YBR181C,YBL072C,YMR116C,YPL220W
GO:BP	rRNA metabolic process	GO:0016072	0.000762441	3.11779	360	41	12	6518	YGL135W,YML063W,YHL033C,YER102W,YDR064W,YOR096W,YGR118W,YLR167W,YOR063W,YBR181C,YBL072C,YPL220W
GO:BP	macromolecule biosynthetic process	GO:0009059	0.00253438	2.59613	2159	41	28	6518	YLR162W-A,YHR054C,YLR029C,YGL135W,YGL103W,YML063W,YHL033C,YNL067W,YER102W,YDR064W,YLR075W,YOR096W,YBR118W,YGR118W,YNL178W,YKL006W,YLR167W,YJR145C,YPR080W,YDR012W,YBR119W,YOR063W,YLL024C,YBR181C,YDR381W,YBL072C,YMR116C,YPL220W
GO:BP	ribosomal small subunit biogenesis	GO:0042274	0.0029838	2.52523	158	41	8	6518	YML063W,YER102W,YDR064W,YOR096W,YGR118W,YLR167W,YBR181C,YBL072C
GO:BP	ncRNA processing	GO:0034470	0.00357001	2.44733	417	41	12	6518	YGL135W,YML063W,YHL033C,YER102W,YDR064W,YOR096W,YGR118W,YLR167W,YOR063W,YBR181C,YBL072C,YPL220W
GO:BP	organic substance biosynthetic process	GO:1901576	0.00587989	2.23063	2710	41	31	6518	YLR162W-A,YHR054C,YLR029C,YGL135W,YGL103W,YML063W,YHL033C,YNL067W,YER102W,YDR064W,YLR075W,YOR096W,YBR118W,YGR118W,YNL178W,YKL006W,YLR167W,YJR145C,YPR080W,YDR012W,YKL060C,YBR119W,YJR009C,YOR063W,YCR012W,YLL024C,YBR181C,YDR381W,YBL072C,YMR116C,YPL220W
GO:BP	biosynthetic process	GO:0009058	0.00637699	2.19538	2719	41	31	6518	YLR162W-A,YHR054C,YLR029C,YGL135W,YGL103W,YML063W,YHL033C,YNL067W,YER102W,YDR064W,YLR075W,YOR096W,YBR118W,YGR118W,YNL178W,YKL006W,YLR167W,YJR145C,YPR080W,YDR012W,YKL060C,YBR119W,YJR009C,YOR063W,YCR012W,YLL024C,YBR181C,YDR381W,YBL072C,YMR116C,YPL220W
GO:BP	maturation of SSU-rRNA	GO:0030490	0.0118781	1.92525	137	41	7	6518	YML063W,YER102W,YDR064W,YGR118W,YLR167W,YBR181C,YBL072C
GO:BP	detoxification of copper ion	GO:0010273	0.0238323	1.62283	2	41	2	6518	YHR053C,YHR055C
GO:BP	stress response to cadmium ion	GO:1990170	0.0238323	1.62283	2	41	2	6518	YHR053C,YHR055C
GO:BP	stress response to copper ion	GO:1990169	0.0238323	1.62283	2	41	2	6518	YHR053C,YHR055C
GO:BP	detoxification of cadmium ion	GO:0071585	0.0238323	1.62283	2	41	2	6518	YHR053C,YHR055C
GO:BP	detoxification of inorganic compound	GO:0061687	0.0238323	1.62283	2	41	2	6518	YHR053C,YHR055C
GO:BP	stress response to metal ion	GO:0097501	0.0238323	1.62283	2	41	2	6518	YHR053C,YHR055C
GO:BP	ADP catabolic process	GO:0046032	0.0263393	1.5794	32	41	4	6518	YKL060C,YAL038W,YJR009C,YCR012W
GO:BP	purine nucleoside diphosphate catabolic process	GO:0009137	0.0263393	1.5794	32	41	4	6518	YKL060C,YAL038W,YJR009C,YCR012W
GO:BP	purine ribonucleoside diphosphate catabolic process	GO:0009181	0.0263393	1.5794	32	41	4	6518	YKL060C,YAL038W,YJR009C,YCR012W
GO:BP	glycolytic process	GO:0006096	0.0263393	1.5794	32	41	4	6518	YKL060C,YAL038W,YJR009C,YCR012W
GO:BP	maturation of SSU-rRNA from tricistronic rRNA transcript (SSU-rRNA, 5.8S rRNA, LSU-rRNA)	GO:0000462	0.0265939	1.57522	105	41	6	6518	YML063W,YER102W,YDR064W,YGR118W,YBR181C,YBL072C
GO:BP	RNA processing	GO:0006396	0.0267988	1.57189	596	41	13	6518	YGL135W,YML063W,YHL033C,YER102W,YDR064W,YOR096W,YGR118W,YLR167W,YBR119W,YOR063W,YBR181C,YBL072C,YPL220W
GO:BP	pyridine nucleotide catabolic process	GO:0019364	0.0298364	1.52525	33	41	4	6518	YKL060C,YAL038W,YJR009C,YCR012W
GO:BP	ribonucleoside diphosphate catabolic process	GO:0009191	0.0298364	1.52525	33	41	4	6518	YKL060C,YAL038W,YJR009C,YCR012W
GO:BP	nucleoside diphosphate catabolic process	GO:0009134	0.0336612	1.47287	34	41	4	6518	YKL060C,YAL038W,YJR009C,YCR012W
GO:BP	ADP metabolic process	GO:0046031	0.0336612	1.47287	34	41	4	6518	YKL060C,YAL038W,YJR009C,YCR012W
GO:BP	purine ribonucleoside diphosphate metabolic process	GO:0009179	0.0378323	1.42214	35	41	4	6518	YKL060C,YAL038W,YJR009C,YCR012W
GO:BP	purine nucleoside diphosphate metabolic process	GO:0009135	0.0378323	1.42214	35	41	4	6518	YKL060C,YAL038W,YJR009C,YCR012W
GO:BP	pyridine-containing compound catabolic process	GO:0072526	0.0378323	1.42214	35	41	4	6518	YKL060C,YAL038W,YJR009C,YCR012W
GO:BP	ribonucleoside diphosphate metabolic process	GO:0009185	0.0472885	1.32524	37	41	4	6518	YKL060C,YAL038W,YJR009C,YCR012W
GO:CC	cytosolic ribosome	GO:0022626	7.53E-21	20.1233	175	41	21	6557	YLR029C,YGL135W,YGL103W,YML063W,YHL033C,YNL067W,YER102W,YDR064W,YLR075W,YOR096W,YGR118W,YNL178W,YKL006W,YLR167W,YJR145C,YDR012W,YOR063W,YBR181C,YBL072C,YMR116C,YPL220W
GO:CC	ribosome	GO:0005840	3.03E-19	18.518	284	41	23	6557	YLR029C,YGL135W,YGL103W,YML063W,YHL033C,YNL067W,YER102W,YDR064W,YLR075W,YOR096W,YBR118W,YGR118W,YNL178W,YKL006W,YLR167W,YJR145C,YPR080W,YDR012W,YOR063W,YBR181C,YBL072C,YMR116C,YPL220W
GO:CC	ribosomal subunit	GO:0044391	5.58E-18	17.253	238	41	21	6557	YLR029C,YGL135W,YGL103W,YML063W,YHL033C,YNL067W,YER102W,YDR064W,YLR075W,YOR096W,YGR118W,YNL178W,YKL006W,YLR167W,YJR145C,YDR012W,YOR063W,YBR181C,YBL072C,YMR116C,YPL220W
GO:CC	cytosol	GO:0005829	5.60E-12	11.2519	1114	41	29	6557	YHR053C,YHR055C,YLR029C,YGL135W,YGL103W,YML063W,YHL033C,YNL067W,YER102W,YDR064W,YLR075W,YOR096W,YBR118W,YGR118W,YNL178W,YKL006W,YLR167W,YJR145C,YPR080W,YDR012W,YKL060C,YJR009C,YOR063W,YCR012W,YLL024C,YBR181C,YBL072C,YMR116C,YPL220W
GO:CC	ribonucleoprotein complex	GO:1990904	8.52E-12	11.0694	540	41	22	6557	YLR029C,YGL135W,YGL103W,YML063W,YHL033C,YNL067W,YER102W,YDR064W,YLR075W,YOR096W,YGR118W,YNL178W,YKL006W,YLR167W,YJR145C,YDR012W,YBR119W,YOR063W,YBR181C,YBL072C,YMR116C,YPL220W
GO:CC	cytosolic small ribosomal subunit	GO:0022627	2.22E-11	10.6527	67	41	11	6557	YML063W,YER102W,YDR064W,YOR096W,YGR118W,YNL178W,YLR167W,YJR145C,YBR181C,YBL072C,YMR116C
GO:CC	small ribosomal subunit	GO:0015935	2.96E-09	8.52816	103	41	11	6557	YML063W,YER102W,YDR064W,YOR096W,YGR118W,YNL178W,YLR167W,YJR145C,YBR181C,YBL072C,YMR116C
GO:CC	cytosolic large ribosomal subunit	GO:0022625	1.33E-08	7.87694	87	41	10	6557	YLR029C,YGL135W,YGL103W,YHL033C,YNL067W,YLR075W,YKL006W,YDR012W,YOR063W,YPL220W
GO:CC	large ribosomal subunit	GO:0015934	1.22E-06	5.91237	137	41	10	6557	YLR029C,YGL135W,YGL103W,YHL033C,YNL067W,YLR075W,YKL006W,YDR012W,YOR063W,YPL220W
GO:CC	90S preribosome	GO:0030686	1.42E-05	4.84732	94	41	8	6557	YML063W,YER102W,YDR064W,YOR096W,YNL178W,YJR145C,YBR181C,YBL072C
GO:CC	intracellular non-membrane-bounded organelle	GO:0043232	0.000168492	3.77342	1511	41	24	6557	YLR029C,YGL135W,YGL103W,YML063W,YHL033C,YNL067W,YER102W,YDR064W,YLR075W,YOR096W,YBR118W,YGR118W,YNL178W,YKL006W,YLR167W,YJR145C,YPR080W,YDR012W,YJR009C,YOR063W,YBR181C,YBL072C,YMR116C,YPL220W
GO:CC	non-membrane-bounded organelle	GO:0043228	0.000168492	3.77342	1511	41	24	6557	YLR029C,YGL135W,YGL103W,YML063W,YHL033C,YNL067W,YER102W,YDR064W,YLR075W,YOR096W,YBR118W,YGR118W,YNL178W,YKL006W,YLR167W,YJR145C,YPR080W,YDR012W,YJR009C,YOR063W,YBR181C,YBL072C,YMR116C,YPL220W
GO:CC	preribosome	GO:0030684	0.00193711	2.71285	179	41	8	6557	YML063W,YER102W,YDR064W,YOR096W,YNL178W,YJR145C,YBR181C,YBL072C
GO:CC	protein-containing complex	GO:0032991	0.0494698	1.30566	2354	41	26	6557	YLR029C,YGL135W,YGL103W,YML063W,YHL033C,YNL067W,YER102W,YDR064W,YLR075W,YOR096W,YBR118W,YGR118W,YNL178W,YKL006W,YLR167W,YJR145C,YPR080W,YDR012W,YBR119W,YOR063W,YLL024C,YBR181C,YDR381W,YBL072C,YMR116C,YPL220W
KEGG	Ribosome	KEGG:03010	2.06E-15	14.6866	174	28	20	2161	YLR029C,YGL135W,YGL103W,YML063W,YHL033C,YNL067W,YER102W,YDR064W,YLR075W,YOR096W,YGR118W,YNL178W,YKL006W,YLR167W,YJR145C,YDR012W,YOR063W,YBR181C,YBL072C,YPL220W
WP	Cytoplasmic ribosomal proteins	WP:WP210	3.36E-09	8.47307	89	17	13	841	YLR029C,YGL103W,YML063W,YHL033C,YNL067W,YDR064W,YLR075W,YOR096W,YNL178W,YKL006W,YLR167W,YDR012W,YOR063W
WP	Glycolysis	WP:WP253	0.00398394	2.39969	16	17	4	841	YKL060C,YAL038W,YJR009C,YCR012W
TF	Factor: RAP1; motif: NRTGTATGGGTGTNN	TF:M12988	1.14E-09	8.94399	563	41	20	6599	YGL135W,YGL103W,YML063W,YHL033C,YER102W,YDR064W,YOR096W,YBR118W,YGR118W,YKL006W,YJR145C,YPR080W,YKL060C,YAL038W,YCR012W,YBR181C,YBL072C,YMR116C,YDR039C,YDR038C
TF	Factor: RAP1; motif: CACCCATACA	TF:M01637	3.37E-06	5.47187	536	41	16	6599	YGL135W,YGL103W,YML063W,YHL033C,YER102W,YDR064W,YOR096W,YBR118W,YKL006W,YJR145C,YPR080W,YKL060C,YAL038W,YCR012W,YBR181C,YBL072C
TF	Factor: RAP1; motif: ACACCCRTACAYYNN	TF:M01787	4.22E-05	4.37452	559	41	15	6599	YLR029C,YGL135W,YML063W,YHL033C,YDR064W,YOR096W,YBR118W,YKL006W,YJR145C,YPR080W,YLR162W,YAL038W,YBR181C,YBL072C,YMR116C
TF	Factor: RAP1; motif: NNNRRTGTNTGGGT	TF:M01828	0.000831737	3.08001	530	41	13	6599	YGL135W,YGL103W,YHL033C,YER102W,YDR064W,YOR096W,YBR118W,YKL006W,YJR145C,YKL060C,YAL038W,YCR012W,YBL072C
TF	Factor: CUP2; motif: CAGCARAAAWG	TF:M02406	0.0359332	1.4445	25	41	3	6599	YHR053C,YHR055C,YHR054C
TF	Factor: RAP1; motif: ACACCCRTACAYYNN; match class: 1	TF:M01787_1	0.0387083	1.4122	108	41	5	6599	YGL135W,YOR096W,YBR118W,YJR145C,YBL072C
